# Supplementary material for: Healthcare Professionals’ Knowledge and Behaviors Regarding Drug–Dietary Supplement and Drug–Herbal Product Interactions
Source: Int J Environ Res Public Health. 2022 Apr 3;19(7):4290. doi: 10.3390/ijerph19074290 (PMC8998985; doi:10.3390/ijerph19074290)
Supplement: Supplementary file 1 [file ijerph-19-04290-s001.zip]

Archive with 1 entries (1 files):
- ijerph-1636903-supplementary.pdf
